# Supplementary material for: Ionotropic Glutamate Receptors Mediate Inducible Defense in the Water Flea Daphnia pulex
Source: PLoS One. 2015 Mar 23;10(3):e0121324. doi: 10.1371/journal.pone.0121324 (PMC4370714; doi:10.1371/journal.pone.0121324)
Supplement: S2 Table — (XLSX) [file pone.0121324.s003.xlsx]

## Sheet: Sheet1
S3_Table: Uncharacterized transcripts up- or down-regulated in response to predatory kairomone as determined by microarray analysis (FDR < 0.05)
FDR	Probe position in D. pulex genome	Fold change (Kairomone/Control)
		1 hr	5 hr
Up-regulation (63)
0.0261448	scaffold_58:198788-198847	1.40643	1.42316
0.0290381	scaffold_62:455883-455942	1.6286	1.47349
0.0290381	scaffold_79:189178-189237	1.27065	1.23693
0.0290381	scaffold_128:215615-215674	1.36172	1.28705
0.0297604	scaffold_70:128473-128532	1.32189	1.24361
0.0306414	scaffold_26:79846-79905	1.36873	1.3551
0.0306414	scaffold_115:232420-232479	1.33391	1.41255
0.0327115	scaffold_37:897135-897194	1.45001	1.32881
0.0343551	scaffold_8:1928234-1928293	1.30107	1.21408
0.0353917	scaffold_422:33291-33232	1.29453	1.30815
0.0358864	scaffold_8:243403-243462	1.31887	1.24071
0.0363564	scaffold_29:131383-131442	1.22182	1.28527
0.0364229	scaffold_11:1980902-1980961	1.25162	1.20882
0.0368268	scaffold_9:2076577-2076636	1.24995	1.33774
0.0368268	scaffold_76:416392-416451	1.35413	1.29705
0.0368268	scaffold_72:234766-234825	1.36279	1.2492
0.0368268	scaffold_34:87835-87894	1.41474	1.35057
0.0371205	scaffold_5:1015228-1015287	1.42804	1.36579
0.0371205	scaffold_18:425171-425230	1.34167	1.25032
0.0371205	scaffold_11:1994009-1994068	1.3751	1.3161
0.0371285	scaffold_42:485662-485721	1.29047	1.24888
0.0371285	scaffold_7:921286-921345	1.55624	1.39674
0.0371285	scaffold_101:181207-181266	1.15586	1.19025
0.0371285	scaffold_20:1332527-1332586	1.23203	1.18608
0.0381565	scaffold_9:2137420-2137479	1.35776	1.23462
0.0385717	scaffold_13:1022990-1023049	1.39603	1.30788
0.0386991	scaffold_7:1388704-1388763	1.34313	1.21616
0.0392803	scaffold_83:489191-489250	1.23405	1.18269
0.0394801	scaffold_32:58968-59027	1.17927	1.2308
0.0396341	scaffold_41:506954-507013	1.24062	1.21333
0.0397856	scaffold_6:1221276-1221335	1.25652	1.17702
0.0399424	scaffold_3:1577207-1577266	1.15869	1.16816
0.0400761	scaffold_11:1981263-1981322	1.21906	1.1688
0.0402741	scaffold_1:2475366-2475425	1.17699	1.22927
0.0402741	scaffold_5:247321-247380	1.1391	1.1592
0.0403393	scaffold_42:848987-849046	1.34422	1.21976
0.0404688	scaffold_43:177486-177545	1.14968	1.16813
0.0405234	scaffold_115:173705-173764	1.2404	1.203
0.0413798	scaffold_2:911045-911104	1.70795	1.39198
0.0420276	scaffold_133:251654-251713	1.31045	1.22176
0.0423918	scaffold_86:482640-482699	1.24986	1.17644
0.0425038	scaffold_88:139427-139486	1.22019	1.28343
0.0434148	scaffold_18:1089014-1089073	1.18211	1.15974
0.0434345	scaffold_21:804677-804736	1.19447	1.17639
0.0441056	scaffold_86:55755-55814	1.24672	1.17135
0.0443506	scaffold_4:942778-942719	1.25896	1.30704
0.0443901	scaffold_80:32218-32277	1.37592	1.24416
0.0443901	scaffold_20:1321962-1322021	1.35642	1.23385
0.0445358	scaffold_137:85351-85410	1.30119	1.24651
0.0448458	scaffold_218:125473-125532	1.30095	1.24025
0.0448576	scaffold_3:1311930-1311989	1.30819	1.19143
0.0449706	scaffold_31:941304-941363	1.38316	1.30958
0.0459342	scaffold_1:3293622-3293681	1.36286	1.21771
0.0459822	scaffold_2:2003583-2003642	1.18263	1.15285
0.0464704	scaffold_44:376238-376297	1.43402	1.25003
0.0469144	scaffold_43:646261-646320	1.17568	1.1465
0.0470466	scaffold_30:740096-740155	1.36828	1.2112
0.0475033	scaffold_82:106580-106639	1.18372	1.1255
0.0481348	scaffold_3:3254130-3254189	1.2922	1.17406
0.04837	scaffold_25:1247964-1248023	1.19212	1.23086
0.0492886	scaffold_28:617381-617440	1.19687	1.34979
0.0493299	scaffold_10:265050-265109	1.18452	1.15104
0.0495295	scaffold_61:504480-504539	1.24197	1.21209
Down-regulation (42)
0.0261448	scaffold_8:2244595-2244654	0.669768	0.694815
0.0290381	scaffold_1:2059434-2059493	0.637118	0.664174
0.0311743	scaffold_115:64631-64690	0.828917	0.812534
0.0311743	scaffold_1:3728885-3728944	0.664435	0.743721
0.0345683	scaffold_10:2055981-2056040	0.849077	0.8382
0.0353237	scaffold_90:393438-393497	0.836652	0.799092
0.0353917	scaffold_58:178285-178344	0.822222	0.797506
0.0355484	scaffold_38:115109-115168	0.740891	0.780877
0.0355484	scaffold_15:745016-745075	0.691595	0.757438
0.0366497	scaffold_6:961370-961429	0.847137	0.838123
0.0368268	scaffold_110:38386-38445	0.833045	0.800681
0.0368268	scaffold_9:1311109-1311168	0.725996	0.702969
0.0368268	scaffold_49:316554-316495	0.71359	0.795849
0.0371285	scaffold_28:1165245-1165304	0.809367	0.791997
0.037136	scaffold_18:931936-931995	0.772354	0.796217
0.0374109	scaffold_50:421312-421371	0.787308	0.78453
0.0381539	scaffold_11275:732-791	0.842316	0.793902
0.0381565	scaffold_4:829656-829715	0.809293	0.855674
0.0386991	scaffold_41:811060-811119	0.638887	0.578665
0.0402741	scaffold_61:573700-573759	0.82264	0.862024
0.0410688	scaffold_83:203809-203868	0.81079	0.868361
0.0413444	scaffold_11:804750-804809	0.849665	0.843523
0.0413798	scaffold_75:291298-291357	0.709168	0.767728
0.0421689	scaffold_73:202282-202341	0.75271	0.831584
0.0423538	scaffold_1:3327074-3327133	0.733228	0.811165
0.0427802	scaffold_53:128111-128170	0.856802	0.888617
0.0431897	scaffold_33:80213-80272	0.772086	0.797874
0.0439509	scaffold_43:528093-528152	0.774426	0.738208
0.0442946	scaffold_41:789384-789443	0.82342	0.845963
0.0446082	scaffold_101:98683-98742	0.79037	0.810827
0.0449706	scaffold_10:1977679-1977738	0.826966	0.827998
0.0449706	scaffold_2:1738552-1738611	0.798649	0.869083
0.045331	scaffold_9:744375-744434	0.873613	0.818129
0.0459342	scaffold_86:484734-484793	0.727541	0.77611
0.0459822	scaffold_5:1955850-1955909	0.870772	0.85698
0.0461107	scaffold_61:645537-645596	0.837716	0.831046
0.046718	scaffold_84:483155-483214	0.841091	0.815864
0.0476319	scaffold_13:180527-180586	0.648525	0.756599
0.0485404	scaffold_19:1065962-1066021	0.86328	0.790096
0.0493299	scaffold_61:73898-73957	0.751147	0.842997
0.0496776	scaffold_21:1275228-1275287	0.779237	0.83072
0.0498424	scaffold_90:111436-111495	0.775053	0.83613
